# Supplementary material for: Continuous On-Chip Cell Washing Using Viscoelastic Microfluidics
Source: Micromachines (Basel). 2023 Aug 25;14(9):1658. doi: 10.3390/mi14091658 (PMC10535438; doi:10.3390/mi14091658)
Supplement: Supplementary file 1 [file micromachines-14-01658-s001.zip]

Archive with 1 entries (1 files):
- micromachines-2558693-supplementary.pdf
